# Supplementary material for: The Impact of the COVID-19 Pandemic on the Food Security of UK Adults Aged 20–65 Years (COVID-19 Food Security and Dietary Assessment Study)
Source: Nutrients. 2022 Nov 29;14(23):5078. doi: 10.3390/nu14235078 (PMC9736021; doi:10.3390/nu14235078)
Supplement: Supplementary file 1 [file nutrients-14-05078-s001.zip]

Archive with 1 entries (1 files):
- nutrients-2019605-supplementary.pdf
